# Supplementary material for: Daily Patterns of Preschoolers’ Objectively Measured Step Counts in Six European Countries: Cross-Sectional Results from the ToyBox-Study
Source: Int J Environ Res Public Health. 2018 Feb 7;15(2):291. doi: 10.3390/ijerph15020291 (PMC5858360; doi:10.3390/ijerph15020291)
Supplement: Supplementary file 1 [file ijerph-15-00291-s001.zip]

Archive with 2 entries (2 files):
- Additional file 2.pdf
- Additional file 1.pdf
